# Supplementary material for: Binary vector copy number engineering improves Agrobacterium-mediated transformation
Source: Nat Biotechnol. 2024 Nov 4;43(10):1708–16. doi: 10.1038/s41587-024-02462-2 (PMC12147919; doi:10.1038/s41587-024-02462-2)
Supplement: Supplementary file 3 — File contains Supplementary Tables 1 and 2 as separate tabs in a consolidated Excel file. [file 41587_2024_2462_MOESM3_ESM.xlsx]

## Sheet: SI Table 1
ORI	Construct	Copy Number	GFP	Doubling Time	Growth Rate	Checkerboard_Fold_Change_Enrichment
BBR1	WT	52.4	14758	66.4	0.01507	1
BBR1	K66Q	40.8	2615	127.3	0.00785	27
BBR1	T74M	30.6	11323	108.5	0.00921	19
BBR1	V91M	96.5	14120	114.5	0.00874	23
BBR1	K92N	11.5	1715	128.9	0.00776	58
BBR1	P96L	15.1	28652	66.8	0.01496	20
BBR1	V99L	12.4	15774	65.5	0.01527	20
BBR1	S100L	15.2	7632	125.7	0.00796	22
BBR1	V128I	14	11443	112.7	0.00887	27
BBR1	D129E	28.2	16118	61.7	0.0162	22
BBR1	H130N	89.1	13418	104.5	0.00957	23
BBR1	D132V	61.9	11009	101.4	0.00986	23
BBR1	D134N	46.6	37288	73.4	0.01363	17
BBR1	L138F	20.1	7276	135.4	0.00739	31
BBR1	G141D	39.9	7389	124.4	0.00804	19
BBR1	T148A	34.4	18779	62.5	0.016	19
BBR1	E182V	7.8	37179	67.9	0.01472	17
pSa	WT	4.5	13050	60.1	0.01664	1
pSa	E23K	24.2	31738	110.9	0.00902	2.5
pSa	R28C	22.1	1390	61.7	0.01621	2.4
pSa	A37P	25	1113	63.6	0.01572	3.5
pSa	E56K	15.7	63474	66.9	0.01494	3.4
pSa	P70T	23.4	58263	58.3	0.01716	4
pSa	E90K	16.8	60194	58.6	0.01707	4.2
pSa	R119S	5.8	27970	58.7	0.01703	2.5
pSa	R125L	6.5	23687	60.3	0.01658	2.8
pSa	S137L	13.4	40530	66.7	0.015	2.6
pSa	D145N	3.7	15285	60.5	0.01652	2.2
pSa	N150I	4.9	17983	61.5	0.01626	2.6
pSa	V152F	30.6	82509	53.1	0.01882	4.8
pSa	A154P	49.2	58837	54.9	0.01821	3.5
pSa	K155N	18.1	33623	51.7	0.01934	4.7
pSa	F160L	9	24531	60.2	0.01662	3.5
pSa	R165W	4.4	20473	57	0.01753	2.3
pSa	P166S	10.7	5408	64.5	0.0155	2.9
pSa	W172R	2.2	2866	105.6	0.00947	2.9
pSa	D181Y	23.9	48779	60.2	0.0166	2.8
pVS1	WT	9.5	20747.7	56.9	0.01758	1
pVS1	R106H	29.1	46245.2	57.7	0.01734	4.8
pVS1	G111D	48.2	35777.8	71.9	0.01392	7.9
pVS1	S126Y	16.4	32905.7	54.9	0.01821	4
pVS1	G131D	65.6	25483.7	80.1	0.01248	6.2
pVS1	K187I	0	15968.7	0	0	7.3
pVS1	N198H	0	27870.6	0	0	9.4
pVS1	T199N	8.7	37717.9	54.6	0.01831	6.5
pVS1	H201L	14.1	44397.3	55.4	0.01804	7.7
pVS1	V218G	14.3	33245	64.9	0.0154	9.5
pVS1	E220K	10.5	32279.2	76.7	0.01303	5.7
pVS1	E222V	26.3	37859.6	73.6	0.01358	8.3
pVS1	A223V	7.9	36352.9	49.9	0.02005	4.3
pVS1	R227S	15.1	35923.3	0	0	6.6
pVS1	K229N	38	35358.4	83.8	0.01194	8.7
pVS1	A246V	10.7	36116.1	62.8	0.01591	4.8
pVS1	G256D	8.4	30507.2	54.2	0.01844	5.6
pVS1	K310Q	1.9	12194.7	64.3	0.01555	11.5
RK2	WT	1.2	103307	65.8	0.01519	1
RK2	R11G	14.6	528580	67.3	0.01485	20.1
RK2	S20F	4.5	555136	57.5	0.01739	5.1
RK2	E22_stop	3.5	169023	77.6	0.01288	11.2
RK2	Q60_stop	4.5	172944	66.7	0.01499	10.9
RK2	Truncation	3.7	147819	60.2	0.0166	7.2
RK2	P63H	1.9	321674	62.3	0.01605	5.8
RK2	R75C	9.2	320738	63.1	0.01585	6.8
RK2	S136T	6	281687	0	0	6.7
RK2	E170K	12.8	223961	66.2	0.01511	30.9
RK2	Q173R	0.7	1510	88.9	0.01124	18.2
RK2	N174D	0.7	1290	96.2	0.01039	6.2
RK2	N181H	6.7	463583	61.9	0.01614	5.5
RK2	V191A	0.6	1291	63.3	0.01581	15
RK2	A250S	0.9	1511	92	0.01087	5.9
RK2	T251M	12.4	346174	59.4	0.01684	7.8
RK2	R271L	0.4	1587	75	0.01334	5.7
RK2	I288L	2.2	439052	56.4	0.01774	11.8
RK2	I305K	17.8	1872	102.2	0.00979	12.7

## Sheet: SI Table 2
Strain	Description	Reference/Source
E. coli XL1-Blue	Cloning strain of E. coli	Agilent
Agrobacterium tumefaciens C58C1	A. tumefaciens C58 that has been cured of pTiC58	10.1038/252169a0
Agrobacterium tumefaciens GV3101:pMP90	Laboratory strain of A. tumefaciens C58 that has been disarmed of T-DNA	Intact Genomics
Agrobacterium tumefaciens EHA105	Laboratory strain of A. tumefaciens C58 with a hypervirulent pTiBo542 Ti plasmid that has been disarmed of T-DNA	GoldBio
Plasmid	Origin/Resistance	Description
BBR1_pCM2_eGFP_D134N	BBR1	JBx_257908
BBR1_pCM2_eGFP_E186V	BBR1	JBx_257907
BBR1_pCM2_eGFP_WT	BBR1	JBx_257906
BBR1_pCL2_eGFP_D129E	BBR1	JBx_257813
BBR1_pCL2_eGFP_D132V	BBR1	JBx_257812
BBR1_pCL2_eGFP_D134N	BBR1	JBx_257811
BBR1_pCL2_eGFP_E182V	BBR1	JBx_257810
BBR1_pCL2_eGFP_G141D	BBR1	JBx_257809
BBR1_pCL2_eGFP_H130N	BBR1	JBx_257808
BBR1_pCL2_eGFP_K66Q	BBR1	JBx_257807
BBR1_pCL2_eGFP_K92N	BBR1	JBx_257806
BBR1_pCL2_eGFP_L138F	BBR1	JBx_257805
BBR1_pCL2_eGFP_P96L	BBR1	JBx_257803
BBR1_pCL2_eGFP_S100L	BBR1	JBx_257802
BBR1_pCL2_eGFP_T74M	BBR1	JBx_257800
BBR1_pCL2_eGFP_T148A	BBR1	JBx_257799
BBR1_pCL2_eGFP_V91M	BBR1	JBx_257798
BBR1_pCL2_eGFP_V99L	BBR1	JBx_257797
BBR1_pCL2_eGFP_V128I	BBR1	JBx_257796
BBR1_pCL2_eGFP_WT	BBR1	JBx_257864
pSa_pCM2_eGFP_V152F	pSa	JBx_257905
pSa_pCM2_eGFP_WT	pSa	JBx_257904
pSa_pCM2_sfGFP_K155N	pSa	JBx_257845
pSa_pCM2_sfGFP_N150I	pSa	JBx_257843
pSa_pCM2_sfGFP_P70T	pSa	JBx_257842
pSa_pCM2_sfGFP_P166S	pSa	JBx_257841
pSa_pCM2_sfGFP_R28C	pSa	JBx_257840
pSa_pCM2_sfGFP_R119S	pSa	JBx_257839
pSa_pCM2_sfGFP_R125L	pSa	JBx_257838
pSa_pCM2_sfGFP_R165W	pSa	JBx_257837
pSa_pCM2_sfGFP_S137L	pSa	JBx_257836
pSa_pCM2_sfGFP_V152F	pSa	JBx_257835
pSa_pCM2_sfGFP_W172R	pSa	JBx_257834
pSa_pCM2_sfGFP_WT	pSa	JBx_257833
pSa_pCM2_eGFP_A37P	pSa	JBx_257854
pSa_pCM2_eGFP_A154P	pSa	JBx_257852
pSa_pCM2_eGFP_V152F	pSa	JBx_257905
pSa_pCM2_sfGFP_A37P	pSa	JBx_257854
pSa_pCM2_sfGFP_A154P	pSa	JBx_257852
pSa_pCM2_sfGFP_D145N	pSa	JBx_257851
pSa_pCM2_sfGFP_D181Y	pSa	JBx_257850
pSa_pCM2_sfGFP_E23K	pSa	JBx_257849
pSa_pCM2_sfGFP_E56K	pSa	JBx_257848
pSa_pCM2_sfGFP_E90K	pSa	JBx_257847
pSa_pCM2_sfGFP_F160L	pSa	JBx_257846
Rhodosporidium_pVS1_R106H	pVS1	JBx_257890
Rhodosporidium_pVS1_WT	pVS1	JBx_257887
pVS1_A246V_PC4_GFP	pVS1	JBx_257903
pVS1_pCM2_GFP	pVS1	JBx_257902
pVS1_pCM2_H201L_GFP	pVS1	JBx_257901
pVS1_pCM2_R106H_GFP	pVS1	JBx_257900
pVS1_pCL2_GFP_V218G	pVS1	JBx_257815
pVS1_pCL2_GFP_WT	pVS1	JBx_257814
pVS1_pCL2_GFP_A223V	pVS1	JBx_257832
pVS1_pCL2_GFP_A246V	pVS1	JBx_257831
pVS1_pCL2_GFP_E220K	pVS1	JBx_257830
pVS1_pCL2_GFP_E222V	pVS1	JBx_257829
pVS1_pCL2_GFP_G111D	pVS1	JBx_257828
pVS1_pCL2_GFP_G131D	pVS1	JBx_257827
pVS1_pCL2_GFP_G256D	pVS1	JBx_257826
pVS1_pCL2_GFP_H201L	pVS1	JBx_257824
pVS1_pCL2_GFP_K229N	pVS1	JBx_257822
pVS1_pCL2_GFP_K310Q	pVS1	JBx_257821
pVS1_pCL2_GFP_R106H	pVS1	JBx_257819
pVS1_pCL2_GFP_R227S	pVS1	JBx_257818
pVS1_pCL2_GFP_S126Y	pVS1	JBx_257817
pVS1_pCL2_GFP_T199N	pVS1	JBx_257816
Rhodosporidium_RK2_S20F	RK2	JBx_257884
Rhodosporidium_RK2	RK2	JBx_257885
RK2_A250S_pCM2_GFP	RK2	JBx_257874
RK2_Q60Stop_pCM2_GFP	RK2	JBx_257785
RK2_Q173R_pCM2_GFP	RK2	JBx_257782
RK2_R271L_pCM2_GFP	RK2	JBx_257776
RK2_S20F_pCM2_GFP	RK2	JBx_257775
RK2_S136T_pCM2_GFP	RK2	JBx_257773
RK2_Truncation_1_90_pCM2_GFP	RK2	JBx_257771
RK2_WT_pCM2_GFP	RK2	JBx_257770
RK2_A171V_pCM2_GFP	RK2	JBx_257795
RK2_E22Stop_pCM2_GFP	RK2	JBx_257794
RK2_E170K_pCM2_GFP	RK2	JBx_257793
RK2_I288L_pCM2_GFP	RK2	JBx_257791
RK2_I305K_pCM2_GFP	RK2	JBx_257790
RK2_N174D_pCM2_GFP	RK2	JBx_257788
RK2_N181H_pCM2_GFP	RK2	JBx_257787
RK2_P63H_pCM2_GFP	RK2	JBx_257786
pCH5_Ruby_pVS1_WT	pVS1	JBx_258027
pCH5_Ruby_pVS1_R106H	pVS1	JBx_258028
pVS1_checkerboard_selection	pVS1	JBx_258025
BBR1_checkerboard_selection	RK2	JBx_258024
pSa_checkerboard_selection	pSa	JBx_258026
RK2_checkerboard_selection	RK2	JBx_258024
