# Supplementary material for: Binary vector copy number engineering improves Agrobacterium-mediated transformation
Source: Nat Biotechnol. 2024 Nov 4;43(10):1708–16. doi: 10.1038/s41587-024-02462-2 (PMC12147919; doi:10.1038/s41587-024-02462-2)
Supplement: Supplementary file 4 — Raw data from N. benthamiana transient expression assay. [file 41587_2024_2462_MOESM4_ESM.csv]

GFP	Construct	ORI
191683	WT	RK2
173387	WT	RK2
134452	WT	RK2
159758	WT	RK2
57247	WT	RK2
65917	WT	RK2
89788	WT	RK2
62879	WT	RK2
96943	WT	RK2
125867	WT	RK2
161416	WT	RK2
126249	WT	RK2
68123	WT	RK2
51609	WT	RK2
31525	WT	RK2
48581	WT	RK2
61268	WT	RK2
90398	WT	RK2
128031	WT	RK2
140389	WT	RK2
32356	WT	RK2
27706	WT	RK2
38177	WT	RK2
35095	WT	RK2
145374	WT	RK2
128532	WT	RK2
182296	WT	RK2
124674	WT	RK2
69691	WT	RK2
115925	WT	RK2
60021	WT	RK2
67922	WT	RK2
94792	WT	RK2
130556	WT	RK2
91412	WT	RK2
98515	WT	RK2
56447	WT	RK2
87116	WT	RK2
116838	WT	RK2
132872	WT	RK2
158318	WT	RK2
115313	WT	RK2
171171	WT	RK2
124523	WT	RK2
98002	WT	RK2
145239	WT	RK2
143768	WT	RK2
100598	WT	RK2
1763	N174D	RK2
1917	N174D	RK2
1663	N174D	RK2
1403	N174D	RK2
1188	N174D	RK2
1264	N174D	RK2
1374	N174D	RK2
1244	N174D	RK2
1158	N174D	RK2
1139	N174D	RK2
1304	N174D	RK2
1143	N174D	RK2
1414	N174D	RK2
1269	N174D	RK2
1165	N174D	RK2
1409	N174D	RK2
1160	N174D	RK2
1166	N174D	RK2
1204	N174D	RK2
1118	N174D	RK2
1077	N174D	RK2
1124	N174D	RK2
1256	N174D	RK2
1243	N174D	RK2
1368	N174D	RK2
1286	N174D	RK2
1069	N174D	RK2
1216	N174D	RK2
1162	N174D	RK2
1268	N174D	RK2
1135	N174D	RK2
1240	N174D	RK2
1178	N174D	RK2
1268	N174D	RK2
1602	N174D	RK2
1347	N174D	RK2
1364	N174D	RK2
1271	N174D	RK2
1330	N174D	RK2
1372	N174D	RK2
1461	N174D	RK2
1232	N174D	RK2
1222	N174D	RK2
1409	N174D	RK2
1238	N174D	RK2
1210	N174D	RK2
1241	N174D	RK2
1267	N174D	RK2
682201	I288K	RK2
696275	I288K	RK2
524463	I288K	RK2
455414	I288K	RK2
208283	I288K	RK2
268452	I288K	RK2
362409	I288K	RK2
544486	I288K	RK2
474610	I288K	RK2
664160	I288K	RK2
767267	I288K	RK2
653280	I288K	RK2
253649	I288K	RK2
368474	I288K	RK2
199911	I288K	RK2
333998	I288K	RK2
512825	I288K	RK2
584081	I288K	RK2
689385	I288K	RK2
633985	I288K	RK2
484991	I288K	RK2
555951	I288K	RK2
357382	I288K	RK2
296176	I288K	RK2
518452	I288K	RK2
453235	I288K	RK2
321946	I288K	RK2
442902	I288K	RK2
271416	I288K	RK2
762447	I288K	RK2
506806	I288K	RK2
370250	I288K	RK2
460443	I288K	RK2
465067	I288K	RK2
430548	I288K	RK2
436961	I288K	RK2
219384	I288K	RK2
219667	I288K	RK2
135115	I288K	RK2
192412	I288K	RK2
478662	I288K	RK2
654438	I288K	RK2
510003	I288K	RK2
302264	I288K	RK2
382256	I288K	RK2
400788	I288K	RK2
334255	I288K	RK2
232647	I288K	RK2
1289	A250S	RK2
1490	A250S	RK2
972	A250S	RK2
1317	A250S	RK2
1550	A250S	RK2
1655	A250S	RK2
1469	A250S	RK2
1346	A250S	RK2
1510	A250S	RK2
1908	A250S	RK2
1559	A250S	RK2
1659	A250S	RK2
1578	A250S	RK2
1767	A250S	RK2
1276	A250S	RK2
1897	A250S	RK2
1182	A250S	RK2
1623	A250S	RK2
1441	A250S	RK2
1260	A250S	RK2
1190	A250S	RK2
1623	A250S	RK2
1301	A250S	RK2
1325	A250S	RK2
1336	A250S	RK2
1281	A250S	RK2
718	A250S	RK2
1353	A250S	RK2
1351	A250S	RK2
1700	A250S	RK2
1401	A250S	RK2
1255	A250S	RK2
1387	A250S	RK2
2057	A250S	RK2
2020	A250S	RK2
1972	A250S	RK2
1537	A250S	RK2
1633	A250S	RK2
1048	A250S	RK2
1464	A250S	RK2
1683	A250S	RK2
1515	A250S	RK2
1550	A250S	RK2
1775	A250S	RK2
1371	A250S	RK2
2660	A250S	RK2
1535	A250S	RK2
1745	A250S	RK2
1607	R271S	RK2
1911	R271S	RK2
1432	R271S	RK2
1686	R271S	RK2
1599	R271S	RK2
1583	R271S	RK2
1561	R271S	RK2
1337	R271S	RK2
1844	R271S	RK2
1691	R271S	RK2
2018	R271S	RK2
1739	R271S	RK2
1748	R271S	RK2
1599	R271S	RK2
1601	R271S	RK2
1543	R271S	RK2
1684	R271S	RK2
1544	R271S	RK2
1675	R271S	RK2
1523	R271S	RK2
1483	R271S	RK2
1373	R271S	RK2
1664	R271S	RK2
1411	R271S	RK2
1607	R271S	RK2
1383	R271S	RK2
1724	R271S	RK2
1363	R271S	RK2
1380	R271S	RK2
1496	R271S	RK2
1352	R271S	RK2
1502	R271S	RK2
1364	R271S	RK2
1362	R271S	RK2
1553	R271S	RK2
1509	R271S	RK2
1789	R271S	RK2
1590	R271S	RK2
1528	R271S	RK2
1597	R271S	RK2
1666	R271S	RK2
1535	R271S	RK2
1662	R271S	RK2
1559	R271S	RK2
1607	R271S	RK2
1665	R271S	RK2
1817	R271S	RK2
1686	R271S	RK2
2703	I305K	RK2
2444	I305K	RK2
1770	I305K	RK2
3724	I305K	RK2
1984	I305K	RK2
1890	I305K	RK2
2427	I305K	RK2
2509	I305K	RK2
1561	I305K	RK2
1639	I305K	RK2
1457	I305K	RK2
1644	I305K	RK2
2188	I305K	RK2
1553	I305K	RK2
1387	I305K	RK2
1588	I305K	RK2
1657	I305K	RK2
1785	I305K	RK2
1400	I305K	RK2
1947	I305K	RK2
2450	I305K	RK2
1176	I305K	RK2
1372	I305K	RK2
1866	I305K	RK2
1823	I305K	RK2
2413	I305K	RK2
1719	I305K	RK2
1828	I305K	RK2
1689	I305K	RK2
1382	I305K	RK2
1650	I305K	RK2
1820	I305K	RK2
1674	I305K	RK2
1239	I305K	RK2
1622	I305K	RK2
1418	I305K	RK2
1504	I305K	RK2
1762	I305K	RK2
1638	I305K	RK2
1872	I305K	RK2
1989	I305K	RK2
1728	I305K	RK2
2145	I305K	RK2
1833	I305K	RK2
1810	I305K	RK2
2346	I305K	RK2
3112	I305K	RK2
1700	I305K	RK2
115847	T251M	RK2
115827	T251M	RK2
174411	T251M	RK2
325301	T251M	RK2
274643	T251M	RK2
69083	T251M	RK2
309295	T251M	RK2
87956	T251M	RK2
406341	T251M	RK2
359011	T251M	RK2
362133	T251M	RK2
384467	T251M	RK2
401911	T251M	RK2
519772	T251M	RK2
358472	T251M	RK2
361007	T251M	RK2
300231	T251M	RK2
368445	T251M	RK2
304669	T251M	RK2
352463	T251M	RK2
136188	T251M	RK2
204857	T251M	RK2
164523	T251M	RK2
164034	T251M	RK2
539373	T251M	RK2
452351	T251M	RK2
586375	T251M	RK2
392659	T251M	RK2
247098	T251M	RK2
342617	T251M	RK2
183574	T251M	RK2
239627	T251M	RK2
514208	T251M	RK2
527901	T251M	RK2
734123	T251M	RK2
626364	T251M	RK2
291991	T251M	RK2
430948	T251M	RK2
314232	T251M	RK2
358542	T251M	RK2
521645	T251M	RK2
707474	T251M	RK2
584875	T251M	RK2
607758	T251M	RK2
202130	T251M	RK2
160403	T251M	RK2
205888	T251M	RK2
223326	T251M	RK2
569593	N181H	RK2
607957	N181H	RK2
434452	N181H	RK2
607028	N181H	RK2
165989	N181H	RK2
204401	N181H	RK2
421436	N181H	RK2
331148	N181H	RK2
602631	N181H	RK2
558156	N181H	RK2
652677	N181H	RK2
631485	N181H	RK2
329892	N181H	RK2
409186	N181H	RK2
432741	N181H	RK2
426715	N181H	RK2
560138	N181H	RK2
672714	N181H	RK2
537501	N181H	RK2
378145	N181H	RK2
303688	N181H	RK2
135470	N181H	RK2
425264	N181H	RK2
597630	N181H	RK2
310385	N181H	RK2
259534	N181H	RK2
527230	N181H	RK2
329889	N181H	RK2
511440	N181H	RK2
242716	N181H	RK2
281951	N181H	RK2
467408	N181H	RK2
513436	N181H	RK2
593742	N181H	RK2
334971	N181H	RK2
358301	N181H	RK2
365293	N181H	RK2
406754	N181H	RK2
454553	N181H	RK2
396065	N181H	RK2
704877	N181H	RK2
588316	N181H	RK2
681038	N181H	RK2
743656	N181H	RK2
677307	N181H	RK2
403052	N181H	RK2
394427	N181H	RK2
709606	N181H	RK2
1818	Q173R	RK2
2419	Q173R	RK2
1456	Q173R	RK2
1545	Q173R	RK2
1754	Q173R	RK2
1594	Q173R	RK2
1797	Q173R	RK2
1636	Q173R	RK2
1401	Q173R	RK2
2830	Q173R	RK2
1517	Q173R	RK2
1565	Q173R	RK2
1654	Q173R	RK2
1473	Q173R	RK2
1504	Q173R	RK2
1302	Q173R	RK2
1491	Q173R	RK2
1624	Q173R	RK2
1470	Q173R	RK2
1465	Q173R	RK2
1932	Q173R	RK2
1383	Q173R	RK2
1284	Q173R	RK2
1826	Q173R	RK2
1447	Q173R	RK2
1298	Q173R	RK2
1448	Q173R	RK2
1396	Q173R	RK2
1496	Q173R	RK2
1464	Q173R	RK2
1487	Q173R	RK2
1131	Q173R	RK2
1575	Q173R	RK2
1532	Q173R	RK2
1121	Q173R	RK2
1179	Q173R	RK2
1299	Q173R	RK2
1172	Q173R	RK2
1403	Q173R	RK2
1324	Q173R	RK2
1268	Q173R	RK2
1318	Q173R	RK2
1420	Q173R	RK2
1693	Q173R	RK2
1302	Q173R	RK2
1330	Q173R	RK2
1356	Q173R	RK2
1273	Q173R	RK2
172235	Trunc2	RK2
249552	Trunc2	RK2
267686	Trunc2	RK2
212297	Trunc2	RK2
244658	Trunc2	RK2
158816	Trunc2	RK2
124781	Trunc2	RK2
131088	Trunc2	RK2
329056	Trunc2	RK2
71387	Trunc2	RK2
40545	Trunc2	RK2
41224	Trunc2	RK2
26373	Trunc2	RK2
48468	Trunc2	RK2
43251	Trunc2	RK2
62871	Trunc2	RK2
143772	Trunc2	RK2
161813	Trunc2	RK2
214282	Trunc2	RK2
124892	Trunc2	RK2
32253	Trunc2	RK2
54384	Trunc2	RK2
43301	Trunc2	RK2
33967	Trunc2	RK2
239838	Trunc2	RK2
247509	Trunc2	RK2
165107	Trunc2	RK2
272061	Trunc2	RK2
102638	Trunc2	RK2
94856	Trunc2	RK2
116285	Trunc2	RK2
136502	Trunc2	RK2
251925	Trunc2	RK2
300732	Trunc2	RK2
288409	Trunc2	RK2
422779	Trunc2	RK2
236610	Trunc2	RK2
143297	Trunc2	RK2
269517	Trunc2	RK2
163670	Trunc2	RK2
91106	Trunc2	RK2
88585	Trunc2	RK2
106192	Trunc2	RK2
107462	Trunc2	RK2
95096	Trunc2	RK2
30608	Trunc2	RK2
57529	Trunc2	RK2
34069	Trunc2	RK2
213628	P63H	RK2
327159	P63H	RK2
197765	P63H	RK2
324133	P63H	RK2
332230	P63H	RK2
222426	P63H	RK2
234898	P63H	RK2
202771	P63H	RK2
412914	P63H	RK2
453831	P63H	RK2
262501	P63H	RK2
221925	P63H	RK2
168938	P63H	RK2
134972	P63H	RK2
93261	P63H	RK2
217234	P63H	RK2
558743	P63H	RK2
632383	P63H	RK2
447454	P63H	RK2
272520	P63H	RK2
184190	P63H	RK2
204919	P63H	RK2
237755	P63H	RK2
242536	P63H	RK2
486507	P63H	RK2
235167	P63H	RK2
277312	P63H	RK2
730212	P63H	RK2
197819	P63H	RK2
295866	P63H	RK2
154765	P63H	RK2
178979	P63H	RK2
396368	P63H	RK2
307296	P63H	RK2
346509	P63H	RK2
466422	P63H	RK2
325047	P63H	RK2
325732	P63H	RK2
326945	P63H	RK2
344161	P63H	RK2
480814	P63H	RK2
483513	P63H	RK2
475614	P63H	RK2
554391	P63H	RK2
337252	P63H	RK2
283218	P63H	RK2
476046	P63H	RK2
153317	P63H	RK2
585483	R75L	RK2
578844	R75L	RK2
691398	R75L	RK2
558076	R75L	RK2
298992	R75L	RK2
344770	R75L	RK2
549415	R75L	RK2
382670	R75L	RK2
537404	R75L	RK2
430083	R75L	RK2
447935	R75L	RK2
474516	R75L	RK2
252119	R75L	RK2
178810	R75L	RK2
131402	R75L	RK2
153054	R75L	RK2
390153	R75L	RK2
546847	R75L	RK2
480899	R75L	RK2
450678	R75L	RK2
324324	R75L	RK2
314745	R75L	RK2
260304	R75L	RK2
290478	R75L	RK2
298772	R75L	RK2
255440	R75L	RK2
248973	R75L	RK2
249840	R75L	RK2
48754	R75L	RK2
100952	R75L	RK2
128736	R75L	RK2
117809	R75L	RK2
346515	R75L	RK2
223547	R75L	RK2
362942	R75L	RK2
327055	R75L	RK2
225881	R75L	RK2
297904	R75L	RK2
378392	R75L	RK2
306379	R75L	RK2
325083	R75L	RK2
351940	R75L	RK2
294829	R75L	RK2
324666	R75L	RK2
86761	R75L	RK2
176292	R75L	RK2
128324	R75L	RK2
136233	R75L	RK2
437495	S136T	RK2
573473	S136T	RK2
608392	S136T	RK2
303017	S136T	RK2
340586	S136T	RK2
470958	S136T	RK2
355640	S136T	RK2
325390	S136T	RK2
166519	S136T	RK2
478848	S136T	RK2
211012	S136T	RK2
183968	S136T	RK2
324661	S136T	RK2
303581	S136T	RK2
259902	S136T	RK2
187360	S136T	RK2
291607	S136T	RK2
253792	S136T	RK2
260081	S136T	RK2
216154	S136T	RK2
387584	S136T	RK2
240519	S136T	RK2
269416	S136T	RK2
110156	S136T	RK2
272801	S136T	RK2
273307	S136T	RK2
321401	S136T	RK2
342019	S136T	RK2
173369	S136T	RK2
259663	S136T	RK2
204331	S136T	RK2
280976	S136T	RK2
178565	S136T	RK2
185026	S136T	RK2
150388	S136T	RK2
353712	S136T	RK2
151638	S136T	RK2
159845	S136T	RK2
119751	S136T	RK2
76436	S136T	RK2
129826	S136T	RK2
278434	S136T	RK2
359904	S136T	RK2
260209	S136T	RK2
473330	S136T	RK2
347227	S136T	RK2
223777	S136T	RK2
384923	S136T	RK2
1267	V191A	RK2
1660	V191A	RK2
1339	V191A	RK2
1343	V191A	RK2
1193	V191A	RK2
1274	V191A	RK2
1331	V191A	RK2
1107	V191A	RK2
2062	V191A	RK2
1359	V191A	RK2
1376	V191A	RK2
1681	V191A	RK2
1199	V191A	RK2
1298	V191A	RK2
1291	V191A	RK2
1622	V191A	RK2
1073	V191A	RK2
1199	V191A	RK2
1090	V191A	RK2
1204	V191A	RK2
1678	V191A	RK2
1234	V191A	RK2
1153	V191A	RK2
1102	V191A	RK2
1067	V191A	RK2
1233	V191A	RK2
1063	V191A	RK2
1219	V191A	RK2
1032	V191A	RK2
1300	V191A	RK2
977	V191A	RK2
994	V191A	RK2
1935	V191A	RK2
1085	V191A	RK2
984	V191A	RK2
1310	V191A	RK2
1531	V191A	RK2
1156	V191A	RK2
1170	V191A	RK2
1189	V191A	RK2
1093	V191A	RK2
1324	V191A	RK2
1388	V191A	RK2
1135	V191A	RK2
1640	V191A	RK2
1256	V191A	RK2
1237	V191A	RK2
1508	V191A	RK2
342166	E170K	RK2
251124	E170K	RK2
234348	E170K	RK2
215710	E170K	RK2
229237	E170K	RK2
331974	E170K	RK2
197708	E170K	RK2
234272	E170K	RK2
163718	E170K	RK2
288105	E170K	RK2
328289	E170K	RK2
346246	E170K	RK2
183387	E170K	RK2
231897	E170K	RK2
109342	E170K	RK2
192869	E170K	RK2
157465	E170K	RK2
165219	E170K	RK2
183063	E170K	RK2
151032	E170K	RK2
209047	E170K	RK2
223047	E170K	RK2
211917	E170K	RK2
194580	E170K	RK2
249322	E170K	RK2
182584	E170K	RK2
162913	E170K	RK2
196397	E170K	RK2
183468	E170K	RK2
127763	E170K	RK2
187180	E170K	RK2
73201	E170K	RK2
378289	E170K	RK2
340918	E170K	RK2
324584	E170K	RK2
434667	E170K	RK2
183076	E170K	RK2
188902	E170K	RK2
163228	E170K	RK2
285237	E170K	RK2
277376	E170K	RK2
266136	E170K	RK2
173647	E170K	RK2
288058	E170K	RK2
164018	E170K	RK2
142606	E170K	RK2
193658	E170K	RK2
207126	E170K	RK2
705223	S20F	RK2
808178	S20F	RK2
769870	S20F	RK2
728750	S20F	RK2
379572	S20F	RK2
753944	S20F	RK2
293496	S20F	RK2
517158	S20F	RK2
561746	S20F	RK2
701536	S20F	RK2
910096	S20F	RK2
670608	S20F	RK2
375401	S20F	RK2
276730	S20F	RK2
196126	S20F	RK2
245622	S20F	RK2
859361	S20F	RK2
519810	S20F	RK2
556444	S20F	RK2
560108	S20F	RK2
463851	S20F	RK2
534958	S20F	RK2
537535	S20F	RK2
557412	S20F	RK2
825566	S20F	RK2
882140	S20F	RK2
550402	S20F	RK2
860153	S20F	RK2
241324	S20F	RK2
334671	S20F	RK2
441853	S20F	RK2
313769	S20F	RK2
546260	S20F	RK2
557632	S20F	RK2
683496	S20F	RK2
567397	S20F	RK2
312172	S20F	RK2
412165	S20F	RK2
328767	S20F	RK2
333999	S20F	RK2
481463	S20F	RK2
677251	S20F	RK2
503445	S20F	RK2
456009	S20F	RK2
367926	S20F	RK2
280799	S20F	RK2
440772	S20F	RK2
323562	S20F	RK2
550609	A171V	RK2
971100	A171V	RK2
871526	A171V	RK2
522427	A171V	RK2
492290	A171V	RK2
449207	A171V	RK2
306406	A171V	RK2
732511	A171V	RK2
614650	A171V	RK2
474969	A171V	RK2
531502	A171V	RK2
343043	A171V	RK2
736659	A171V	RK2
657362	A171V	RK2
508041	A171V	RK2
452291	A171V	RK2
361942	A171V	RK2
553152	A171V	RK2
656614	A171V	RK2
406790	A171V	RK2
691482	A171V	RK2
697036	A171V	RK2
356373	A171V	RK2
257200	A171V	RK2
457828	A171V	RK2
396250	A171V	RK2
713857	A171V	RK2
237249	A171V	RK2
312169	A171V	RK2
363494	A171V	RK2
342533	A171V	RK2
438398	A171V	RK2
156343	A171V	RK2
567123	A171V	RK2
780959	A171V	RK2
239262	A171V	RK2
349600	A171V	RK2
262301	A171V	RK2
667637	A171V	RK2
333795	A171V	RK2
212356	A171V	RK2
300525	A171V	RK2
155653	A171V	RK2
62113	A171V	RK2
345532	A171V	RK2
370539	A171V	RK2
188169	A171V	RK2
369547	A171V	RK2
366658	R11G	RK2
567489	R11G	RK2
673530	R11G	RK2
478594	R11G	RK2
607060	R11G	RK2
322452	R11G	RK2
656970	R11G	RK2
655848	R11G	RK2
392508	R11G	RK2
486120	R11G	RK2
498952	R11G	RK2
378537	R11G	RK2
548785	R11G	RK2
464370	R11G	RK2
666763	R11G	RK2
478310	R11G	RK2
583068	R11G	RK2
236882	R11G	RK2
267365	R11G	RK2
236134	R11G	RK2
228303	R11G	RK2
658622	R11G	RK2
434405	R11G	RK2
474977	R11G	RK2
685432	R11G	RK2
466805	R11G	RK2
435532	R11G	RK2
437272	R11G	RK2
67304	R11G	RK2
501920	R11G	RK2
396775	R11G	RK2
307998	R11G	RK2
435325	R11G	RK2
734251	R11G	RK2
385041	R11G	RK2
582758	R11G	RK2
619020	R11G	RK2
588636	R11G	RK2
934411	R11G	RK2
696386	R11G	RK2
781606	R11G	RK2
1019190	R11G	RK2
917162	R11G	RK2
849009	R11G	RK2
951424	R11G	RK2
914490	R11G	RK2
761907	R11G	RK2
979486	R11G	RK2
182363	Q60Stop	RK2
247911	Q60Stop	RK2
215096	Q60Stop	RK2
202431	Q60Stop	RK2
296497	Q60Stop	RK2
256617	Q60Stop	RK2
209964	Q60Stop	RK2
302054	Q60Stop	RK2
180512	Q60Stop	RK2
261202	Q60Stop	RK2
152163	Q60Stop	RK2
164446	Q60Stop	RK2
99763	Q60Stop	RK2
124904	Q60Stop	RK2
111608	Q60Stop	RK2
168936	Q60Stop	RK2
21829	Q60Stop	RK2
280941	Q60Stop	RK2
53503	Q60Stop	RK2
147969	Q60Stop	RK2
149089	Q60Stop	RK2
49616	Q60Stop	RK2
148763	Q60Stop	RK2
122950	Q60Stop	RK2
82621	Q60Stop	RK2
182476	Q60Stop	RK2
166403	Q60Stop	RK2
78682	Q60Stop	RK2
117154	Q60Stop	RK2
169038	Q60Stop	RK2
97963	Q60Stop	RK2
110747	Q60Stop	RK2
206786	Q60Stop	RK2
191735	Q60Stop	RK2
153126	Q60Stop	RK2
136316	Q60Stop	RK2
187527	Q60Stop	RK2
15558	Q60Stop	RK2
215277	Q60Stop	RK2
298664	Q60Stop	RK2
65496	Q60Stop	RK2
441767	Q60Stop	RK2
326922	Q60Stop	RK2
129179	Q60Stop	RK2
339601	Q60Stop	RK2
296121	Q60Stop	RK2
128214	Q60Stop	RK2
12815	Q60Stop	RK2
37408	E22Stop	RK2
126501	E22Stop	RK2
55553	E22Stop	RK2
75816	E22Stop	RK2
68156	E22Stop	RK2
135580	E22Stop	RK2
45351	E22Stop	RK2
125786	E22Stop	RK2
75260	E22Stop	RK2
106152	E22Stop	RK2
206374	E22Stop	RK2
224801	E22Stop	RK2
170616	E22Stop	RK2
36261	E22Stop	RK2
77726	E22Stop	RK2
59953	E22Stop	RK2
220715	E22Stop	RK2
270918	E22Stop	RK2
172273	E22Stop	RK2
394056	E22Stop	RK2
159439	E22Stop	RK2
152301	E22Stop	RK2
225386	E22Stop	RK2
192880	E22Stop	RK2
133353	E22Stop	RK2
208858	E22Stop	RK2
193785	E22Stop	RK2
249985	E22Stop	RK2
241246	E22Stop	RK2
147533	E22Stop	RK2
176826	E22Stop	RK2
256542	E22Stop	RK2
219774	E22Stop	RK2
220434	E22Stop	RK2
206277	E22Stop	RK2
68427	E22Stop	RK2
74011	E22Stop	RK2
150259	E22Stop	RK2
144858	E22Stop	RK2
131145	E22Stop	RK2
215400	E22Stop	RK2
237891	E22Stop	RK2
297128	E22Stop	RK2
189801	E22Stop	RK2
186817	E22Stop	RK2
180127	E22Stop	RK2
252928	E22Stop	RK2
314422	E22Stop	RK2
53457	A246V	pVS1
55869	A246V	pVS1
51880	A246V	pVS1
40751	A246V	pVS1
21615	A246V	pVS1
23358	A246V	pVS1
47577	A246V	pVS1
42191	A246V	pVS1
43978	A246V	pVS1
48589	A246V	pVS1
48456	A246V	pVS1
53175	A246V	pVS1
51956	A246V	pVS1
53648	A246V	pVS1
24675	A246V	pVS1
50446	A246V	pVS1
42723	A246V	pVS1
37807	A246V	pVS1
51691	A246V	pVS1
48597	A246V	pVS1
49117	A246V	pVS1
58106	A246V	pVS1
39964	A246V	pVS1
46982	A246V	pVS1
29211	A246V	pVS1
44643	A246V	pVS1
63047	A246V	pVS1
44131	A246V	pVS1
37095	A246V	pVS1
40987	A246V	pVS1
17148	A246V	pVS1
33819	A246V	pVS1
16934	A246V	pVS1
26018	A246V	pVS1
23641	A246V	pVS1
23817	A246V	pVS1
19185	A246V	pVS1
18865	A246V	pVS1
43964	G356D	pVS1
51552	G356D	pVS1
71918	G356D	pVS1
52637	G356D	pVS1
39100	G356D	pVS1
52376	G356D	pVS1
41043	G356D	pVS1
30045	G356D	pVS1
81071	G356D	pVS1
22530	G356D	pVS1
53671	G356D	pVS1
32217	G356D	pVS1
62474	G356D	pVS1
31943	G356D	pVS1
37580	G356D	pVS1
123441	G356D	pVS1
51159	G356D	pVS1
56530	G356D	pVS1
59066	G356D	pVS1
106866	G356D	pVS1
28545	G356D	pVS1
34123	G356D	pVS1
49923	G356D	pVS1
24641	G356D	pVS1
23588	G356D	pVS1
18480	G356D	pVS1
34168	G356D	pVS1
36330	G356D	pVS1
39977	G356D	pVS1
40635	G356D	pVS1
29118	G356D	pVS1
45562	G356D	pVS1
31989	G356D	pVS1
41204	G356D	pVS1
50132	G356D	pVS1
39514	G356D	pVS1
27356	G356D	pVS1
30642	G356D	pVS1
56435	G356D	pVS1
13380	K310Q	pVS1
11632	K310Q	pVS1
15312	K310Q	pVS1
17929	K310Q	pVS1
15576	K310Q	pVS1
15290	K310Q	pVS1
11678	K310Q	pVS1
8256	K310Q	pVS1
12618	K310Q	pVS1
16953	K310Q	pVS1
12566	K310Q	pVS1
28181	K310Q	pVS1
7896	K310Q	pVS1
10134	K310Q	pVS1
15230	K310Q	pVS1
12363	K310Q	pVS1
8691	K310Q	pVS1
10523	K310Q	pVS1
10586	K310Q	pVS1
11219	K310Q	pVS1
16166	K310Q	pVS1
11802	K310Q	pVS1
14295	K310Q	pVS1
11218	K310Q	pVS1
7647	K310Q	pVS1
4940	K310Q	pVS1
8536	K310Q	pVS1
12062	K310Q	pVS1
9931	K310Q	pVS1
8711	K310Q	pVS1
8020	K310Q	pVS1
7544	K310Q	pVS1
14491	K310Q	pVS1
14645	K310Q	pVS1
10557	K310Q	pVS1
8484	K310Q	pVS1
14401	K310Q	pVS1
13525	K310Q	pVS1
10024	K310Q	pVS1
9772	K310Q	pVS1
36653	WT	pVS1
28403	WT	pVS1
29286	WT	pVS1
29548	WT	pVS1
18791	WT	pVS1
24135	WT	pVS1
36198	WT	pVS1
23865	WT	pVS1
24705	WT	pVS1
31950	WT	pVS1
29928	WT	pVS1
41933	WT	pVS1
24760	WT	pVS1
18384	WT	pVS1
18999	WT	pVS1
6013	WT	pVS1
26514	WT	pVS1
18827	WT	pVS1
17122	WT	pVS1
31766	WT	pVS1
15022	WT	pVS1
23363	WT	pVS1
25553	WT	pVS1
19669	WT	pVS1
9343	WT	pVS1
43070	WT	pVS1
34998	WT	pVS1
38250	WT	pVS1
23705	WT	pVS1
16250	WT	pVS1
18128	WT	pVS1
25593	WT	pVS1
10266	WT	pVS1
21220	WT	pVS1
30488	WT	pVS1
72566	WT	pVS1
48838	WT	pVS1
27470	WT	pVS1
34434	WT	pVS1
29868	WT	pVS1
62606	V218G	pVS1
50735	V218G	pVS1
61669	V218G	pVS1
48400	V218G	pVS1
43608	V218G	pVS1
39025	V218G	pVS1
35581	V218G	pVS1
31771	V218G	pVS1
47478	V218G	pVS1
42831	V218G	pVS1
41176	V218G	pVS1
31984	V218G	pVS1
50123	V218G	pVS1
48812	V218G	pVS1
48911	V218G	pVS1
59006	V218G	pVS1
49927	V218G	pVS1
50751	V218G	pVS1
41608	V218G	pVS1
38734	V218G	pVS1
26082	V218G	pVS1
26353	V218G	pVS1
22924	V218G	pVS1
26608	V218G	pVS1
29065	V218G	pVS1
50713	V218G	pVS1
72426	V218G	pVS1
40686	V218G	pVS1
37621	V218G	pVS1
42937	V218G	pVS1
49169	V218G	pVS1
46476	V218G	pVS1
51336	V218G	pVS1
84232	V218G	pVS1
82305	V218G	pVS1
59020	V218G	pVS1
32260	V218G	pVS1
30403	V218G	pVS1
22554	V218G	pVS1
26541	V218G	pVS1
26925	E220K	pVS1
25853	E220K	pVS1
26265	E220K	pVS1
27352	E220K	pVS1
18264	E220K	pVS1
21428	E220K	pVS1
28330	E220K	pVS1
17598	E220K	pVS1
39547	E220K	pVS1
66714	E220K	pVS1
24497	E220K	pVS1
70243	E220K	pVS1
74813	E220K	pVS1
71969	E220K	pVS1
62924	E220K	pVS1
48056	E220K	pVS1
32949	E220K	pVS1
72130	E220K	pVS1
39226	E220K	pVS1
64768	E220K	pVS1
30879	E220K	pVS1
39592	E220K	pVS1
26214	E220K	pVS1
45552	E220K	pVS1
50398	E220K	pVS1
48272	E220K	pVS1
65030	E220K	pVS1
30567	E220K	pVS1
26059	E220K	pVS1
10360	E220K	pVS1
19678	E220K	pVS1
13395	E220K	pVS1
14165	E220K	pVS1
9011	E220K	pVS1
30373	E220K	pVS1
12427	E220K	pVS1
8298	E220K	pVS1
7804	E220K	pVS1
7364	E220K	pVS1
7313	E220K	pVS1
39715	R227S	pVS1
17813	R227S	pVS1
28834	R227S	pVS1
35287	R227S	pVS1
30049	R227S	pVS1
84898	R227S	pVS1
36202	R227S	pVS1
46885	R227S	pVS1
27679	R227S	pVS1
15397	R227S	pVS1
17210	R227S	pVS1
17657	R227S	pVS1
22855	R227S	pVS1
30253	R227S	pVS1
39529	R227S	pVS1
12198	R227S	pVS1
37603	R227S	pVS1
57657	R227S	pVS1
65307	R227S	pVS1
41944	R227S	pVS1
21636	R227S	pVS1
10571	R227S	pVS1
17035	R227S	pVS1
17693	R227S	pVS1
45292	R227S	pVS1
133884	R227S	pVS1
50744	R227S	pVS1
73455	R227S	pVS1
53570	R227S	pVS1
46451	R227S	pVS1
37851	R227S	pVS1
92095	R227S	pVS1
30814	R227S	pVS1
37291	R227S	pVS1
35283	R227S	pVS1
40420	R227S	pVS1
50417	R227S	pVS1
48919	R227S	pVS1
44685	R227S	pVS1
30397	R227S	pVS1
38533	K299N	pVS1
31002	K299N	pVS1
43077	K299N	pVS1
6603	K299N	pVS1
30682	K299N	pVS1
54180	K299N	pVS1
34194	K299N	pVS1
25046	K299N	pVS1
61158	K299N	pVS1
71386	K299N	pVS1
60626	K299N	pVS1
45065	K299N	pVS1
24382	K299N	pVS1
37804	K299N	pVS1
37119	K299N	pVS1
33258	K299N	pVS1
56765	K299N	pVS1
42618	K299N	pVS1
48292	K299N	pVS1
13249	K299N	pVS1
19757	K299N	pVS1
11035	K299N	pVS1
14143	K299N	pVS1
19002	K299N	pVS1
64202	K299N	pVS1
64212	K299N	pVS1
46528	K299N	pVS1
54580	K299N	pVS1
71384	K299N	pVS1
71970	K299N	pVS1
62207	K299N	pVS1
58760	K299N	pVS1
50825	K299N	pVS1
61574	K299N	pVS1
10470	K299N	pVS1
39378	K299N	pVS1
38123	K299N	pVS1
26298	K299N	pVS1
16689	K299N	pVS1
30443	K299N	pVS1
90001	R106H	pVS1
91396	R106H	pVS1
39261	R106H	pVS1
78078	R106H	pVS1
38482	R106H	pVS1
31038	R106H	pVS1
28610	R106H	pVS1
50077	R106H	pVS1
121969	R106H	pVS1
65889	R106H	pVS1
106389	R106H	pVS1
85431	R106H	pVS1
34354	R106H	pVS1
54427	R106H	pVS1
32510	R106H	pVS1
25954	R106H	pVS1
63060	R106H	pVS1
94837	R106H	pVS1
54701	R106H	pVS1
80508	R106H	pVS1
53833	R106H	pVS1
68275	R106H	pVS1
34898	R106H	pVS1
77308	R106H	pVS1
66058	R106H	pVS1
31006	R106H	pVS1
46663	R106H	pVS1
53521	R106H	pVS1
39649	R106H	pVS1
38939	R106H	pVS1
39674	R106H	pVS1
54474	R106H	pVS1
77935	R106H	pVS1
50525	R106H	pVS1
120418	R106H	pVS1
105123	R106H	pVS1
76085	R106H	pVS1
50109	R106H	pVS1
69437	R106H	pVS1
64532	R106H	pVS1
86839	G111D	pVS1
82629	G111D	pVS1
50638	G111D	pVS1
74141	G111D	pVS1
47968	G111D	pVS1
28235	G111D	pVS1
62438	G111D	pVS1
44627	G111D	pVS1
48281	G111D	pVS1
80529	G111D	pVS1
51477	G111D	pVS1
78931	G111D	pVS1
19120	G111D	pVS1
22987	G111D	pVS1
27891	G111D	pVS1
26001	G111D	pVS1
58407	G111D	pVS1
52152	G111D	pVS1
58518	G111D	pVS1
51536	G111D	pVS1
19426	G111D	pVS1
24496	G111D	pVS1
14840	G111D	pVS1
21238	G111D	pVS1
78885	G111D	pVS1
59907	G111D	pVS1
47232	G111D	pVS1
63792	G111D	pVS1
25083	G111D	pVS1
46093	G111D	pVS1
21020	G111D	pVS1
10073	G111D	pVS1
29881	G111D	pVS1
31434	G111D	pVS1
32818	G111D	pVS1
27268	G111D	pVS1
22703	G111D	pVS1
23961	G111D	pVS1
15997	G111D	pVS1
13348	G111D	pVS1
60912	S126Y	pVS1
33105	S126Y	pVS1
63915	S126Y	pVS1
92390	S126Y	pVS1
46942	S126Y	pVS1
56566	S126Y	pVS1
28255	S126Y	pVS1
63439	S126Y	pVS1
50549	S126Y	pVS1
46177	S126Y	pVS1
59940	S126Y	pVS1
60073	S126Y	pVS1
47189	S126Y	pVS1
32503	S126Y	pVS1
46105	S126Y	pVS1
56932	S126Y	pVS1
35378	S126Y	pVS1
41733	S126Y	pVS1
26268	S126Y	pVS1
32592	S126Y	pVS1
24760	S126Y	pVS1
29450	S126Y	pVS1
10671	S126Y	pVS1
70969	S126Y	pVS1
8434	S126Y	pVS1
7668	S126Y	pVS1
21038	S126Y	pVS1
55002	S126Y	pVS1
21382	S126Y	pVS1
14830	S126Y	pVS1
26704	S126Y	pVS1
36101	S126Y	pVS1
26026	S126Y	pVS1
45937	S126Y	pVS1
40887	S126Y	pVS1
36277	S126Y	pVS1
71065	S126Y	pVS1
16396	S126Y	pVS1
14568	S126Y	pVS1
51302	S126Y	pVS1
27043	G131D	pVS1
44966	G131D	pVS1
28291	G131D	pVS1
32964	G131D	pVS1
47050	G131D	pVS1
47863	G131D	pVS1
35588	G131D	pVS1
26371	G131D	pVS1
33396	G131D	pVS1
47345	G131D	pVS1
40497	G131D	pVS1
38511	G131D	pVS1
23448	G131D	pVS1
23415	G131D	pVS1
10951	G131D	pVS1
19064	G131D	pVS1
65475	G131D	pVS1
50232	G131D	pVS1
38681	G131D	pVS1
41360	G131D	pVS1
23183	G131D	pVS1
39370	G131D	pVS1
37440	G131D	pVS1
11267	G131D	pVS1
24242	G131D	pVS1
39962	G131D	pVS1
31284	G131D	pVS1
43508	G131D	pVS1
42415	G131D	pVS1
36305	G131D	pVS1
30474	G131D	pVS1
25209	G131D	pVS1
32580	G131D	pVS1
29353	G131D	pVS1
30034	G131D	pVS1
34125	G131D	pVS1
57712	G131D	pVS1
46266	G131D	pVS1
49347	G131D	pVS1
49149	G131D	pVS1
92477	E222V	pVS1
63261	E222V	pVS1
103814	E222V	pVS1
89024	E222V	pVS1
52338	E222V	pVS1
104245	E222V	pVS1
76755	E222V	pVS1
38538	E222V	pVS1
63724	E222V	pVS1
51093	E222V	pVS1
53289	E222V	pVS1
46859	E222V	pVS1
70870	E222V	pVS1
42158	E222V	pVS1
35465	E222V	pVS1
52885	E222V	pVS1
41496	E222V	pVS1
38483	E222V	pVS1
33379	E222V	pVS1
29168	E222V	pVS1
37051	E222V	pVS1
44710	E222V	pVS1
38029	E222V	pVS1
54977	E222V	pVS1
50857	E222V	pVS1
59445	E222V	pVS1
52995	E222V	pVS1
71522	E222V	pVS1
24817	E222V	pVS1
26284	E222V	pVS1
27972	E222V	pVS1
39388	E222V	pVS1
39887	E222V	pVS1
28719	E222V	pVS1
25167	E222V	pVS1
36991	E222V	pVS1
56649	E222V	pVS1
24541	E222V	pVS1
41587	E222V	pVS1
63264	E222V	pVS1
73553	A223V	pVS1
73032	A223V	pVS1
78587	A223V	pVS1
72954	A223V	pVS1
55635	A223V	pVS1
47785	A223V	pVS1
39354	A223V	pVS1
45174	A223V	pVS1
73971	A223V	pVS1
93977	A223V	pVS1
120039	A223V	pVS1
129305	A223V	pVS1
25928	A223V	pVS1
40378	A223V	pVS1
42752	A223V	pVS1
44005	A223V	pVS1
58717	A223V	pVS1
52232	A223V	pVS1
54257	A223V	pVS1
20820	A223V	pVS1
33910	A223V	pVS1
53360	A223V	pVS1
32823	A223V	pVS1
34902	A223V	pVS1
94657	A223V	pVS1
76508	A223V	pVS1
62546	A223V	pVS1
76664	A223V	pVS1
43247	A223V	pVS1
30059	A223V	pVS1
47912	A223V	pVS1
49078	A223V	pVS1
40034	A223V	pVS1
31427	A223V	pVS1
35643	A223V	pVS1
17690	A223V	pVS1
52139	A223V	pVS1
39831	A223V	pVS1
29292	A223V	pVS1
37922	A223V	pVS1
25401	T199N	pVS1
133465	T199N	pVS1
57228	T199N	pVS1
77268	T199N	pVS1
47924	T199N	pVS1
26683	T199N	pVS1
49239	T199N	pVS1
31003	T199N	pVS1
53145	T199N	pVS1
41721	T199N	pVS1
61558	T199N	pVS1
84796	T199N	pVS1
41090	T199N	pVS1
50037	T199N	pVS1
44435	T199N	pVS1
56619	T199N	pVS1
56357	T199N	pVS1
56926	T199N	pVS1
60089	T199N	pVS1
56752	T199N	pVS1
35742	T199N	pVS1
30328	T199N	pVS1
37519	T199N	pVS1
27048	T199N	pVS1
20804	T199N	pVS1
27840	T199N	pVS1
35169	T199N	pVS1
42828	T199N	pVS1
20115	T199N	pVS1
18086	T199N	pVS1
19113	T199N	pVS1
20372	T199N	pVS1
27988	T199N	pVS1
36706	T199N	pVS1
24410	T199N	pVS1
59503	T199N	pVS1
16827	T199N	pVS1
18971	T199N	pVS1
17827	T199N	pVS1
26834	T199N	pVS1
44742	H201L	pVS1
39977	H201L	pVS1
82261	H201L	pVS1
65908	H201L	pVS1
46325	H201L	pVS1
59580	H201L	pVS1
23191	H201L	pVS1
39823	H201L	pVS1
71274	H201L	pVS1
72201	H201L	pVS1
87528	H201L	pVS1
75394	H201L	pVS1
57670	H201L	pVS1
53863	H201L	pVS1
68117	H201L	pVS1
63182	H201L	pVS1
82011	H201L	pVS1
91976	H201L	pVS1
81282	H201L	pVS1
104750	H201L	pVS1
60767	H201L	pVS1
78729	H201L	pVS1
53033	H201L	pVS1
72025	H201L	pVS1
57409	H201L	pVS1
45248	H201L	pVS1
40471	H201L	pVS1
94000	H201L	pVS1
68478	H201L	pVS1
73686	H201L	pVS1
57903	H201L	pVS1
53631	H201L	pVS1
117015	H201L	pVS1
60372	H201L	pVS1
75316	H201L	pVS1
41700	H201L	pVS1
46601	H201L	pVS1
57192	H201L	pVS1
48238	H201L	pVS1
29928	H201L	pVS1
23581	K310Q	pVS1
13946	K310Q	pVS1
17829	K310Q	pVS1
15272	K310Q	pVS1
8378	K310Q	pVS1
3820	K310Q	pVS1
6082	K310Q	pVS1
6338	K310Q	pVS1
13842	K310Q	pVS1
11477	K310Q	pVS1
5409	K310Q	pVS1
5691	K310Q	pVS1
6114	K310Q	pVS1
6349	K310Q	pVS1
3262	K310Q	pVS1
4750	K310Q	pVS1
26176	K310Q	pVS1
22234	K310Q	pVS1
26970	K310Q	pVS1
26511	K310Q	pVS1
10621	K310Q	pVS1
10037	K310Q	pVS1
10495	K310Q	pVS1
8961	K310Q	pVS1
11410	K310Q	pVS1
10105	K310Q	pVS1
9434	K310Q	pVS1
14724	K310Q	pVS1
6710	K310Q	pVS1
7590	K310Q	pVS1
5170	K310Q	pVS1
7634	K310Q	pVS1
4846	K310Q	pVS1
9002	K310Q	pVS1
6181	K310Q	pVS1
11685	K310Q	pVS1
4107	K310Q	pVS1
6866	K310Q	pVS1
4579	K310Q	pVS1
34317	K310Q	pVS1
27269	K310Q	pVS1
23357	K310Q	pVS1
26459	K310Q	pVS1
11083	K310Q	pVS1
12733	K310Q	pVS1
14974	K310Q	pVS1
13777	K310Q	pVS1
42519	N181H	pVS1
26929	N181H	pVS1
30881	N181H	pVS1
39697	N181H	pVS1
16188	N181H	pVS1
16952	N181H	pVS1
14540	N181H	pVS1
11853	N181H	pVS1
47738	N181H	pVS1
55279	N181H	pVS1
33904	N181H	pVS1
73707	N181H	pVS1
22012	N181H	pVS1
20297	N181H	pVS1
23088	N181H	pVS1
18565	N181H	pVS1
30258	N181H	pVS1
14776	N181H	pVS1
20875	N181H	pVS1
27087	N181H	pVS1
10816	N181H	pVS1
12722	N181H	pVS1
15078	N181H	pVS1
13993	N181H	pVS1
48044	N181H	pVS1
68185	N181H	pVS1
30553	N181H	pVS1
56849	N181H	pVS1
3884	N181H	pVS1
29607	N181H	pVS1
44091	N181H	pVS1
4379	N181H	pVS1
53317	N181H	pVS1
55307	N181H	pVS1
54155	N181H	pVS1
43337	N181H	pVS1
14775	N181H	pVS1
15965	N181H	pVS1
11821	N181H	pVS1
7094	N181H	pVS1
13603	N181H	pVS1
27404	N181H	pVS1
16706	N181H	pVS1
20815	N181H	pVS1
17650	N181H	pVS1
16831	N181H	pVS1
16141	N181H	pVS1
27521	N181H	pVS1
73729	A246V	pVS1
54154	A246V	pVS1
58540	A246V	pVS1
33744	A246V	pVS1
23307	A246V	pVS1
18938	A246V	pVS1
28993	A246V	pVS1
14903	A246V	pVS1
57849	A246V	pVS1
37744	A246V	pVS1
68145	A246V	pVS1
32191	A246V	pVS1
11149	A246V	pVS1
22361	A246V	pVS1
18404	A246V	pVS1
9206	A246V	pVS1
27369	A246V	pVS1
29943	A246V	pVS1
40876	A246V	pVS1
24377	A246V	pVS1
11047	A246V	pVS1
13676	A246V	pVS1
17325	A246V	pVS1
15335	A246V	pVS1
39743	A246V	pVS1
28654	A246V	pVS1
32396	A246V	pVS1
40818	A246V	pVS1
26067	A246V	pVS1
14759	A246V	pVS1
18631	A246V	pVS1
31537	A246V	pVS1
51123	A246V	pVS1
45742	A246V	pVS1
26481	A246V	pVS1
27205	A246V	pVS1
18491	A246V	pVS1
13169	A246V	pVS1
50500	A246V	pVS1
50086	A246V	pVS1
53141	A246V	pVS1
40824	A246V	pVS1
34740	A246V	pVS1
41568	A246V	pVS1
43511	A246V	pVS1
36548	G356D	pVS1
43246	G356D	pVS1
40557	G356D	pVS1
25254	G356D	pVS1
22747	G356D	pVS1
16723	G356D	pVS1
15080	G356D	pVS1
16346	G356D	pVS1
28225	G356D	pVS1
31289	G356D	pVS1
41336	G356D	pVS1
29543	G356D	pVS1
4855	G356D	pVS1
4358	G356D	pVS1
5117	G356D	pVS1
5613	G356D	pVS1
42169	G356D	pVS1
66855	G356D	pVS1
59621	G356D	pVS1
57029	G356D	pVS1
29005	G356D	pVS1
28242	G356D	pVS1
16473	G356D	pVS1
17883	G356D	pVS1
49707	G356D	pVS1
20172	G356D	pVS1
11745	G356D	pVS1
7043	G356D	pVS1
16471	G356D	pVS1
16494	G356D	pVS1
18776	G356D	pVS1
17549	G356D	pVS1
45480	G356D	pVS1
45296	G356D	pVS1
30478	G356D	pVS1
41271	G356D	pVS1
12518	G356D	pVS1
19772	G356D	pVS1
18005	G356D	pVS1
11434	G356D	pVS1
9959	G356D	pVS1
6522	G356D	pVS1
19822	G356D	pVS1
51389	G356D	pVS1
9224	G356D	pVS1
13468	G356D	pVS1
10768	G356D	pVS1
9910	G356D	pVS1
21408	G356D	pVS1
27191	G356D	pVS1
27403	G356D	pVS1
16098	G356D	pVS1
8713	G356D	pVS1
8151	G356D	pVS1
10934	G356D	pVS1
14190	G356D	pVS1
10015	G356D	pVS1
33097	G356D	pVS1
10771	G356D	pVS1
15691	G356D	pVS1
19614	G356D	pVS1
6823	G356D	pVS1
9551	G356D	pVS1
13981	G356D	pVS1
33314	G356D	pVS1
23163	G356D	pVS1
27684	G356D	pVS1
23824	G356D	pVS1
11152	G356D	pVS1
16648	G356D	pVS1
12317	G356D	pVS1
9556	G356D	pVS1
65894	G356D	pVS1
40152	G356D	pVS1
48937	G356D	pVS1
60119	G356D	pVS1
16677	G356D	pVS1
24595	G356D	pVS1
16891	G356D	pVS1
16123	G356D	pVS1
45108	G356D	pVS1
34065	G356D	pVS1
39320	G356D	pVS1
33414	G356D	pVS1
13755	G356D	pVS1
9521	G356D	pVS1
9743	G356D	pVS1
13224	G356D	pVS1
32569	G356D	pVS1
30703	G356D	pVS1
40476	G356D	pVS1
40146	G356D	pVS1
22186	G356D	pVS1
31110	G356D	pVS1
20901	G356D	pVS1
20624	G356D	pVS1
7262	K181G	pVS1
13478	K181G	pVS1
7356	K181G	pVS1
9365	K181G	pVS1
5643	K181G	pVS1
5928	K181G	pVS1
8577	K181G	pVS1
8987	K181G	pVS1
20901	K181G	pVS1
24420	K181G	pVS1
22598	K181G	pVS1
20973	K181G	pVS1
10394	K181G	pVS1
9252	K181G	pVS1
7384	K181G	pVS1
8473	K181G	pVS1
26589	K181G	pVS1
20649	K181G	pVS1
21561	K181G	pVS1
29962	K181G	pVS1
9085	K181G	pVS1
12606	K181G	pVS1
10222	K181G	pVS1
11122	K181G	pVS1
22337	K181G	pVS1
26153	K181G	pVS1
29886	K181G	pVS1
26324	K181G	pVS1
21075	K181G	pVS1
24244	K181G	pVS1
10653	K181G	pVS1
16162	K181G	pVS1
27503	K181G	pVS1
12993	K181G	pVS1
15506	K181G	pVS1
36785	K181G	pVS1
11880	K181G	pVS1
10288	K181G	pVS1
7691	K181G	pVS1
11764	K181G	pVS1
6419	K181G	pVS1
7833	K181G	pVS1
6715	K181G	pVS1
6360	K181G	pVS1
25559	K181G	pVS1
25210	K181G	pVS1
16010	K181G	pVS1
28361	K181G	pVS1
42857	R227S	pVS1
37208	R227S	pVS1
32889	R227S	pVS1
35248	R227S	pVS1
21673	R227S	pVS1
18267	R227S	pVS1
14906	R227S	pVS1
25791	R227S	pVS1
42731	R227S	pVS1
40826	R227S	pVS1
52647	R227S	pVS1
64323	R227S	pVS1
48408	R227S	pVS1
22067	R227S	pVS1
26415	R227S	pVS1
26278	R227S	pVS1
54176	R227S	pVS1
41077	R227S	pVS1
46713	R227S	pVS1
40650	R227S	pVS1
33561	R227S	pVS1
30251	R227S	pVS1
30677	R227S	pVS1
35391	R227S	pVS1
44839	R227S	pVS1
33283	R227S	pVS1
73572	R227S	pVS1
42813	R227S	pVS1
29456	R227S	pVS1
17885	R227S	pVS1
22792	R227S	pVS1
18251	R227S	pVS1
27765	R227S	pVS1
37224	R227S	pVS1
50720	R227S	pVS1
38978	R227S	pVS1
12050	R227S	pVS1
15018	R227S	pVS1
15669	R227S	pVS1
16380	R227S	pVS1
30157	R227S	pVS1
22470	R227S	pVS1
22008	R227S	pVS1
33003	R227S	pVS1
16839	R227S	pVS1
16181	R227S	pVS1
19276	R227S	pVS1
16113	R227S	pVS1
21374	K299N	pVS1
28577	K299N	pVS1
35834	K299N	pVS1
25207	K299N	pVS1
36510	K299N	pVS1
55363	K299N	pVS1
22561	K299N	pVS1
55467	K299N	pVS1
49215	K299N	pVS1
46585	K299N	pVS1
27873	K299N	pVS1
41753	K299N	pVS1
31496	K299N	pVS1
27596	K299N	pVS1
26404	K299N	pVS1
35005	K299N	pVS1
36626	K299N	pVS1
24184	K299N	pVS1
35869	K299N	pVS1
32715	K299N	pVS1
6757	K299N	pVS1
7860	K299N	pVS1
12985	K299N	pVS1
9601	K299N	pVS1
72686	K299N	pVS1
75136	K299N	pVS1
60851	K299N	pVS1
41739	K299N	pVS1
12304	K299N	pVS1
10452	K299N	pVS1
10575	K299N	pVS1
14550	K299N	pVS1
29974	K299N	pVS1
56078	K299N	pVS1
33563	K299N	pVS1
49870	K299N	pVS1
18267	K299N	pVS1
15568	K299N	pVS1
10051	K299N	pVS1
15032	K299N	pVS1
38490	K299N	pVS1
34707	K299N	pVS1
39726	K299N	pVS1
31929	K299N	pVS1
16512	K299N	pVS1
20166	K299N	pVS1
22876	K299N	pVS1
20401	K299N	pVS1
32713	E222V	pVS1
38478	E222V	pVS1
30344	E222V	pVS1
39838	E222V	pVS1
17658	E222V	pVS1
29075	E222V	pVS1
15483	E222V	pVS1
14980	E222V	pVS1
49671	E222V	pVS1
65595	E222V	pVS1
72211	E222V	pVS1
37176	E222V	pVS1
16289	E222V	pVS1
16012	E222V	pVS1
14693	E222V	pVS1
16949	E222V	pVS1
21969	E222V	pVS1
56241	E222V	pVS1
30382	E222V	pVS1
39651	E222V	pVS1
8396	E222V	pVS1
11146	E222V	pVS1
[truncated: 2,397 more rows]
