# Supplementary material for: Binary vector copy number engineering improves Agrobacterium-mediated transformation
Source: Nat Biotechnol. 2024 Nov 4;43(10):1708–16. doi: 10.1038/s41587-024-02462-2 (PMC12147919; doi:10.1038/s41587-024-02462-2)
Supplement: Supplementary file 5 — Raw data for strain growth rate, plasmid copy number and mean GFP expression from N. benthamiana transient expression assay. [file 41587_2024_2462_MOESM5_ESM.csv]

ORI	Construct	Copy Number	GFP	Doubling Time	Growth Rate	Doublings_per_hour
BBR1	WT	52.4	14758	66.4	0.01507	0.903614458
BBR1	K66Q	40.8	2615	127.3	0.00785	0.471327573
BBR1	T74M	30.6	11323	108.5	0.00921	0.552995392
BBR1	V91M	96.5	14120	114.5	0.00874	0.524017467
BBR1	K92N	11.5	1715	128.9	0.00776	0.465477114
BBR1	P96L	15.1	28652	66.8	0.01496	0.898203593
BBR1	V99L	12.4	15774	65.5	0.01527	0.916030534
BBR1	S100L	15.2	7632	125.7	0.00796	0.477326969
BBR1	V128I	14	11443	112.7	0.00887	0.532386868
BBR1	D129E	28.2	16118	61.7	0.0162	0.972447326
BBR1	H130N	89.1	13418	104.5	0.00957	0.574162679
BBR1	D132V	61.9	11009	101.4	0.00986	0.591715976
BBR1	D134N	46.6	37288	73.4	0.01363	0.817438692
BBR1	L138F	20.1	7276	135.4	0.00739	0.443131462
BBR1	G141D	39.9	7389	124.4	0.00804	0.482315113
BBR1	T148A	34.4	18779	62.5	0.016	0.96
BBR1	E182V	7.8	37179	67.9	0.01472	0.88365243
pSa	WT	4.5	13050	60.1	0.01664	0.998336106
pSa	E23K	24.2	31738	110.9	0.00902	0.541027953
pSa	R28C	22.1	1390	61.7	0.01621	0.972447326
pSa	A37P	25	1113	63.6	0.01572	0.943396226
pSa	E56K	15.7	63474	66.9	0.01494	0.896860987
pSa	P70T	23.4	58263	58.3	0.01716	1.02915952
pSa	E90K	16.8	60194	58.6	0.01707	1.023890785
pSa	R119S	5.8	27970	58.7	0.01703	1.022146508
pSa	R125L	6.5	23687	60.3	0.01658	0.995024876
pSa	S137L	13.4	40530	66.7	0.015	0.899550225
pSa	D145N	3.7	15285	60.5	0.01652	0.991735537
pSa	N150I	4.9	17983	61.5	0.01626	0.975609756
pSa	V152F	30.6	82509	53.1	0.01882	1.129943503
pSa	A154P	49.2	58837	54.9	0.01821	1.092896175
pSa	K155N	18.1	33623	51.7	0.01934	1.160541586
pSa	F160L	9	24531	60.2	0.01662	0.996677741
pSa	R165W	4.4	20473	57	0.01753	1.052631579
pSa	P166S	10.7	5408	64.5	0.0155	0.930232558
pSa	W172R	2.2	2866	105.6	0.00947	0.568181818
pSa	D181Y	23.9	48779	60.2	0.0166	0.996677741
pVS1	WT	9.5	20747.66071	56.9	0.01758	1.054481547
pVS1	R106H	29.1	46245.17045	57.7	0.01734	1.039861352
pVS1	G111D	48.2	35777.84091	71.9	0.01392	0.83449235
pVS1	S126Y	16.4	32905.72727	54.9	0.01821	1.092896175
pVS1	G131D	65.6	25483.65909	80.1	0.01248	0.74906367
pVS1	K187I	0	15968.70833	0	0	0
pVS1	N198H	0	27870.58333	0	0	0
pVS1	T199N	8.7	37717.91954	54.6	0.01831	1.098901099
pVS1	H201L	14.1	44397.32955	55.4	0.01804	1.083032491
pVS1	V218G	14.3	33245	64.9	0.0154	0.92449923
pVS1	E220K	10.5	32279.23864	76.7	0.01303	0.782268579
pVS1	E222V	26.3	37859.625	73.6	0.01358	0.815217391
pVS1	A223V	7.9	36352.92857	49.9	0.02005	1.20240481
pVS1	R227S	15.1	35923.26136	0	0	0
pVS1	K229N	38	35358.39773	83.8	0.01194	0.715990453
pVS1	A246V	10.7	36116.14458	62.8	0.01591	0.955414013
pVS1	G256D	8.4	30507.21481	54.2	0.01844	1.10701107
pVS1	K310Q	1.9	12194.72414	64.3	0.01555	0.933125972
RK2	WT	1.2	103307	65.8	0.01519	0.911854103
RK2	R11G	14.6	528580	67.3	0.01485	0.891530461
RK2	S20F	4.5	555136	57.5	0.01739	1.043478261
RK2	E22_stop	3.5	169023	77.6	0.01288	0.773195876
RK2	Q60_stop	4.5	172944	66.7	0.01499	0.899550225
RK2	Truncation	3.7	147819	60.2	0.0166	0.996677741
RK2	P63H	1.9	321674	62.3	0.01605	0.963081862
RK2	R75C	9.2	320738	63.1	0.01585	0.950871632
RK2	S136T	6	281687	0	0	0
RK2	E170K	12.8	223961	66.2	0.01511	0.906344411
RK2	Q173R	0.7	1510	88.9	0.01124	0.674915636
RK2	N174D	0.7	1290	96.2	0.01039	0.623700624
RK2	N181H	6.7	463583	61.9	0.01614	0.969305331
RK2	V191A	0.6	1291	63.3	0.01581	0.947867299
RK2	A250S	0.9	1511	92	0.01087	0.652173913
RK2	T251M	12.4	346174	59.4	0.01684	1.01010101
RK2	R271L	0.4	1587	75	0.01334	0.8
RK2	I288L	2.2	439052	56.4	0.01774	1.063829787
RK2	I305K	17.8	1872	102.2	0.00979	0.587084149
