# Supplementary material for: Binary vector copy number engineering improves Agrobacterium-mediated transformation
Source: Nat Biotechnol. 2024 Nov 4;43(10):1708–16. doi: 10.1038/s41587-024-02462-2 (PMC12147919; doi:10.1038/s41587-024-02462-2)
Supplement: Supplementary file 6 — Raw data for Rhodosporidium and Arabidopsis stable transformation assays. [file 41587_2024_2462_MOESM6_ESM.csv]

Origin	Construct	Seed_planted_(mg)	Seed_Number	Plants_Transformed	Transformation_Efficiency	Experiment	Colonies
pVS1	WT	534	26700	370	1.39	Arabidopsis	NA
pVS1	R106H	541	27050	594	2.20	Arabidopsis	NA
RK2	WT	526	26300	4	0.02	Arabidopsis	NA
RK2	S20F	537	26850	112	0.42	Arabidopsis	NA
RK2	WT	NA	NA	NA	NA	Rhodosporidium	579
RK2	WT	NA	NA	NA	NA	Rhodosporidium	722
RK2	WT	NA	NA	NA	NA	Rhodosporidium	301
RK2	S20F	NA	NA	NA	NA	Rhodosporidium	2371
RK2	S20F	NA	NA	NA	NA	Rhodosporidium	2628
RK2	S20F	NA	NA	NA	NA	Rhodosporidium	3157
pVS1	WT	NA	NA	NA	NA	Rhodosporidium	66
pVS1	WT	NA	NA	NA	NA	Rhodosporidium	55
pVS1	WT	NA	NA	NA	NA	Rhodosporidium	166
pVS1	WT	NA	NA	NA	NA	Rhodosporidium	72
pVS1	WT	NA	NA	NA	NA	Rhodosporidium	311
pVS1	WT	NA	NA	NA	NA	Rhodosporidium	217
pVS1	WT	NA	NA	NA	NA	Rhodosporidium	46
pVS1	WT	NA	NA	NA	NA	Rhodosporidium	93
pVS1	WT	NA	NA	NA	NA	Rhodosporidium	70
pVS1	WT	NA	NA	NA	NA	Rhodosporidium	58
pVS1	R106H	NA	NA	NA	NA	Rhodosporidium	560
pVS1	R106H	NA	NA	NA	NA	Rhodosporidium	694
pVS1	R106H	NA	NA	NA	NA	Rhodosporidium	235
pVS1	R106H	NA	NA	NA	NA	Rhodosporidium	455
pVS1	R106H	NA	NA	NA	NA	Rhodosporidium	335
pVS1	R106H	NA	NA	NA	NA	Rhodosporidium	489
pVS1	R106H	NA	NA	NA	NA	Rhodosporidium	374
pVS1	R106H	NA	NA	NA	NA	Rhodosporidium	433
pVS1	R106H	NA	NA	NA	NA	Rhodosporidium	363
pVS1	R106H	NA	NA	NA	NA	Rhodosporidium	565
